# Supplementary material for: Diversity and Distribution of Non-Reducing Polyketide Synthases (NR-PKSs) in Ascomycota (Fungi)
Source: J Fungi (Basel). 2025 Aug 29;11(9):641. doi: 10.3390/jof11090641 (PMC12470490; doi:10.3390/jof11090641)
Supplement: Supplementary file 1 [file jof-11-00641-s001.zip]

Archive with 1 entries (1 files):
- jof-3724896-supplementary.pdf
